# Supplementary material for: Imaging-Based Diagnostic Approaches in Moyamoya Disease: A Scoping Review
Source: J Clin Med. 2026 Mar 21;15(6):2410. doi: 10.3390/jcm15062410 (PMC13027234; doi:10.3390/jcm15062410)
Supplement: Supplementary file 1 [file jcm-15-02410-s001.zip]

Archive with 1 entries (1 files):
- jcm-4165932-supplementary.pdf
